# Supplementary material for: Development of a Gold Nanoparticle-Based ELISA for Detection of PCV2
Source: Pathogens. 2024 Jan 26;13(2):108. doi: 10.3390/pathogens13020108 (PMC10893201; doi:10.3390/pathogens13020108)
Supplement: Supplementary file 1 [file pathogens-13-00108-s001.zip]

Archive with 1 entries (1 files):
- pathogens-2752609-supplementary.pdf
